# Supplementary material for: Multilevel structural evaluation of signed directed social networks based on balance theory
Source: Sci Rep. 2020 Sep 17;10:15228. doi: 10.1038/s41598-020-71838-6 (PMC7498592; doi:10.1038/s41598-020-71838-6)
Supplement: Supplementary file 2 — Supplementary Information 2. [file 41598_2020_71838_MOESM2_ESM.csv]

Dataset	Number of nodes; n (order)	Number of edges; m (size)	Number of positive edges; m+	Number of negative edges; m-	Balanced triads	Unbalanced triads	Balance ratio of triads	Global clustering coefficient	Density	Triad Census	Line Index of Balance; L(G)	Normalized line index; F(G) \in [0;1]	Cohesiveness	Divisiveness	Balanced & Transitive triads	Unbalanced & Transitive triads
Sampson Affect data at T2	18	104	55	49	41	19	0.683	0.349	0.34	{'003': 94; '012': 186; '102': 102; '021D': 28; '021U': 44; '021C': 88; '111D': 72; '111U': 58; '030T': 30; '030C': 6; '201': 36; '120D': 18; '120U': 10; '120C': 22; '210': 20; '300': 2}	21	0.596	0.827	0.769	030T': 22; '120D': 11; '300': 2; '120U': 6	120D': 7; '030T': 8; '120U': 4
Sampson Affect data at T3	18	105	57	48	52	24	0.684	0.445	0.343	{'003': 85; '012': 220; '102': 80; '021D': 34; '021U': 52; '021C': 56; '111D': 106; '111U': 39; '030T': 29; '030C': 4; '201': 26; '120D': 25; '120U': 15; '120C': 14; '210': 24; '300': 7}	20	0.619	0.825	0.792	300': 3; '120D': 21; '030T': 17; '120U': 11	300': 4; '120D': 4; '120U': 4; '030T': 12
Sampson Affect data at T4	18	103	56	47	49	16	0.754	0.412	0.337	{'003': 97; '012': 213; '102': 92; '021D': 29; '021U': 51; '021C': 62; '111D': 81; '111U': 42; '030T': 21; '030C': 6; '201': 34; '120D': 27; '120U': 13; '120C': 23; '210': 21; '300': 4}	14	0.728	0.85	0.884	120D': 22; '030T': 15; '120U': 9; '300': 3	300': 1; '120D': 5; '120U': 4; '030T': 6
Read highland Tribes	16	116	58	58	59	9	0.87	0.527	0.483	{'003': 67; '012': 0; '102': 242; '021D': 0; '021U': 0; '021C': 0; '111D': 0; '111U': 0; '030T': 0; '030C': 0; '201': 183; '120D': 0; '120U': 0; '120C': 0; '210': 0; '300': 68}	14	0.759	0.806	1	300': 59	300': 9
Reddit	18313	120792	111891	8901	237148	99546	0.704	6.30E-02	3.60E-04	{'003': 1021477292359; '012': 1687815590; '102': 243527144; '021D': 3251576; '021U': 6691609; '021C': 3129443; '111D': 1695103; '111U': 1123039; '030T': 219642; '030C': 6360; '201': 222582; '120D': 49814; '120U': 53414; '120C': 28123; '210': 35214; '300': 13824}	8511	0.859	0.936	0.096	120U': 32797; '300': 11149; '030T': 158468; '120D': 34734	300': 2675; '120U': 20617; '030T': 61174; '120D': 15080
Wikipedia Adminship Election	7118	103675	81318	22357	426215	141380	0.751	5.30E-02	2.00E-03	{'003': 18007721882; '012': 432894595; '102': 12923332; '021D': 5781091; '021U': 3046976; '021C': 2674224; '111D': 345869; '111U': 557323; '030T': 461884; '030C': 6813; '201': 28233; '120D': 45386; '120U': 58208; '120C': 17629; '210': 15242; '300': 2117}	15045	0.71	0.869	0.765	{'030T': 349344; '120U': 40694; '120D': 34627; '300': 1550}	{'120D': 10759; '030T': 112540; '120U': 17514; '300': 567}
Bitcoin Alpha trust	3783	24186	22650	1536	11649	2141	0.845	6.40E-02	1.70E-03	{'003': 6430086841; '012': 12026181; '102': 32955196; '021D': 29546; '021U': 16581; '021C': 22903; '111D': 92702; '111U': 147871; '030T': 974; '030C': 64; '201': 413062; '120D': 1142; '120U': 1780; '120C': 1163; '210': 7136; '300': 9894}	1098	0.909	0.96	0.781	300': 8469; '120D': 893; '120U': 1491; '030T': 796	120D': 249; '300': 1425; '120U': 289; '030T': 178
Bitcoin OTC	5881	35592	32029	3563	19447	2969	0.866	4.50E-02	1.00E-03	{'003': 21374444698; '012': 32302468; '102': 69202629; '021D': 80348; '021U': 36043; '021C': 51304; '111D': 167988; '111U': 308464; '030T': 3706; '030C': 79; '201': 729665; '120D': 2048; '120U': 2910; '120C': 1621; '210': 9377; '300': 13752}	1644	0.908	0.96	0.871	300': 12033; '120D': 1731; '120U': 2322; '030T': 3361	120D': 317; '030T': 345; '120U': 588; '300': 1719
Collins Master-Pupil Network	712	1354	1264	90	18	1	0.947	0.038	0.003	{'003': 59424939, '012': 0, '102': 477711, '021D': 0, '021U': 0, '021C': 0, '111D': 0, '111U': 0, '030T': 0, '030C': 0, '201': 1451, '120D': 0, '120U': 0, '120C': 0, '210': 0, '300': 19}	4	0.994	0.998	0.988	{'030T': 18}	{'030T': 1}
Collins Acquaintance Network	346	660	474	186	72	2	0.917	0.091	0.006	{'003': 6731128, '012': 0, '102': 112008, '021D': 0, '021U': 0, '021C': 0, '111D': 0, '111U': 0, '030T': 0, '030C': 0, '201': 720, '120D': 0, '120U': 0, '120C': 0, '210': 0, '300': 24}	6	0.982	0.996	0.979	{'030T': 22}	{'030T': 2}
Collins Flattened Network	855	2010	1736	274	78	19	0.804	0.089	0.003	{'003': 102951727; '012': 0; '102': 851048; '021D': 0; '021U': 0; '021C': 0; '111D': 0; '111U': 0; '030T': 0; '030C': 0; '201': 2963; '120D': 0; '120U': 0; '120C': 0; '210': 0; '300': 97}	60	0.94	0.976	0.931	300': 78	300': 19
College preferences House A	21	94	51	43	46	11	0.807	0.392	0.224	{'003': 329; '012': 465; '102': 157; '021D': 32; '021U': 74; '021C': 88; '111D': 64; '111U': 35; '030T': 27; '030C': 11; '201': 3; '120D': 13; '120U': 13; '120C': 7; '210': 8; '300': 4}	17	0.638	0.793	0.861	120D': 11; '030T': 18; '120U': 13; '300': 4	030T': 9; '120D': 2
College preferences House B	17	83	41	42	24	22	0.522	0.398	0.305	{'003': 98; '012': 190; '102': 91; '021D': 20; '021U': 37; '021C': 52; '111D': 70; '111U': 37; '030T': 21; '030C': 5; '201': 8; '120D': 6; '120U': 15; '120C': 14; '210': 12; '300': 4}	19	0.542	0.739	0.811	120U': 11; '030T': 9; '300': 3; '120D': 1	120D': 5; '030T': 12; '120U': 4; '300': 1
College preferences House C	20	81	41	40	26	3	0.896	0.271	0.213	{'003': 332; '012': 392; '102': 120; '021D': 33; '021U': 40; '021C': 64; '111D': 60; '111U': 32; '030T': 17; '030C': 3; '201': 19; '120D': 8; '120U': 3; '120C': 8; '210': 8; '300': 1}	5	0.877	0.909	0.973	030T': 14; '120D': 8; '120U': 3; '300': 1	030T': 3
Fraternity 00	17	102	51	51	38	37	0.507	0.376	0.375	{'003': 39; '012': 143; '102': 45; '021D': 31; '021U': 45; '021C': 99; '111D': 67; '111U': 58; '030T': 42; '030C': 19; '201': 17; '120D': 21; '120U': 11; '120C': 23; '210': 19; '300': 1}	26	0.49	0.745	0.745	120U': 6; '030T': 20; '120D': 12	030T': 22; '120D': 9; '120U': 5; '300': 1
Fraternity 01	17	102	51	51	35	23	0.603	0.406	0.375	{'003': 46; '012': 155; '102': 79; '021D': 18; '021U': 34; '021C': 73; '111D': 76; '111U': 54; '030T': 29; '030C': 5; '201': 24; '120D': 15; '120U': 12; '120C': 31; '210': 27; '300': 2}	22	0.569	0.746	0.837	120U': 8; '030T': 20; '120D': 6; '300': 1	030T': 9; '300': 1; '120D': 9; '120U': 4
Fraternity 02	17	102	51	51	26	28	0.481	0.406	0.375	{'003': 52; '012': 142; '102': 88; '021D': 25; '021U': 43; '021C': 64; '111D': 68; '111U': 52; '030T': 21; '030C': 10; '201': 32; '120D': 21; '120U': 7; '120C': 25; '210': 25; '300': 5}	25	0.51	0.741	0.771	120U': 5; '030T': 11; '120D': 8; '300': 2	030T': 10; '120U': 2; '120D': 13; '300': 3
Fraternity 03	17	102	51	51	32	18	0.64	0.376	0.375	{'003': 56; '012': 143; '102': 70; '021D': 28; '021U': 45; '021C': 48; '111D': 92; '111U': 53; '030T': 29; '030C': 13; '201': 25; '120D': 8; '120U': 10; '120C': 31; '210': 26; '300': 3}	25	0.51	0.741	0.771	120U': 7; '030T': 20; '120D': 5	030T': 9; '120D': 3; '120U': 3; '300': 3
Fraternity 04	17	102	51	51	47	36	0.566	0.435	0.375	{'003': 41; '012': 148; '102': 51; '021D': 33; '021U': 55; '021C': 75; '111D': 75; '111U': 39; '030T': 49; '030C': 19; '201': 12; '120D': 18; '120U': 11; '120C': 31; '210': 18; '300': 5}	27	0.471	0.731	0.74	030T': 28; '120U': 8; '120D': 8; '300': 3	030T': 21; '120D': 10; '120U': 3; '300': 2
Fraternity 05	17	102	51	51	44	41	0.518	0.492	0.375	{'003': 49; '012': 144; '102': 65; '021D': 26; '021U': 60; '021C': 68; '111D': 73; '111U': 32; '030T': 45; '030C': 12; '201': 16; '120D': 25; '120U': 8; '120C': 26; '210': 24; '300': 7}	24	0.529	0.745	0.787	120U': 7; '030T': 30; '120D': 5; '300': 2	030T': 15; '120D': 20; '300': 5; '120U': 1
Fraternity 06	17	102	51	51	50	53	0.485	0.484	0.375	{'003': 54; '012': 145; '102': 41; '021D': 14; '021U': 68; '021C': 64; '111D': 79; '111U': 39; '030T': 58; '030C': 16; '201': 12; '120D': 26; '120U': 15; '120C': 26; '210': 19; '300': 4}	25	0.51	0.76	0.75	120U': 12; '030T': 28; '300': 2; '120D': 8	120D': 18; '030T': 30; '120U': 3; '300': 2
Fraternity 07	17	102	51	51	50	49	0.505	0.525	0.375	{'003': 63; '012': 132; '102': 52; '021D': 9; '021U': 86; '021C': 59; '111D': 67; '111U': 35; '030T': 49; '030C': 11; '201': 12; '120D': 34; '120U': 13; '120C': 29; '210': 26; '300': 3}	25	0.51	0.724	0.795	120U': 11; '030T': 30; '120D': 9	120D': 25; '030T': 19; '300': 3; '120U': 2
Fraternity 08	17	102	51	51	40	53	0.43	0.543	0.375	{'003': 60; '012': 141; '102': 63; '021D': 14; '021U': 71; '021C': 58; '111D': 81; '111U': 31; '030T': 36; '030C': 5; '201': 12; '120D': 33; '120U': 16; '120C': 29; '210': 22; '300': 8}	26	0.49	0.727	0.766	120U': 11; '030T': 17; '120D': 11; '300': 1	030T': 19; '120D': 22; '300': 7; '120U': 5
Fraternity 10	17	102	51	51	40	37	0.519	0.461	0.375	{'003': 61; '012': 136; '102': 71; '021D': 16; '021U': 59; '021C': 55; '111D': 80; '111U': 41; '030T': 40; '030C': 9; '201': 22; '120D': 20; '120U': 12; '120C': 29; '210': 24; '300': 5}	26	0.49	0.736	0.755	120U': 12; '030T': 20; '300': 2; '120D': 6	120D': 14; '030T': 20; '300': 3
Fraternity 11	17	102	51	51	37	36	0.507	0.467	0.375	{'003': 57; '012': 136; '102': 68; '021D': 22; '021U': 67; '021C': 61; '111D': 72; '111U': 35; '030T': 35; '030C': 9; '201': 19; '120D': 23; '120U': 12; '120C': 34; '210': 27; '300': 3}	22	0.569	0.796	0.774	030T': 25; '120U': 9; '120D': 3	120D': 20; '030T': 10; '120U': 3; '300': 3
Fraternity 12	17	102	51	51	38	34	0.528	0.486	0.375	{'003': 64; '012': 141; '102': 71; '021D': 16; '021U': 60; '021C': 48; '111D': 91; '111U': 33; '030T': 31; '030C': 4; '201': 21; '120D': 21; '120U': 16; '120C': 29; '210': 30; '300': 4}	22	0.569	0.784	0.784	120U': 11; '300': 1; '030T': 21; '120D': 5	120D': 16; '300': 3; '120U': 5; '030T': 10
Fraternity 13	17	102	51	51	44	46	0.489	0.516	0.375	{'003': 56; '012': 146; '102': 66; '021D': 16; '021U': 64; '021C': 63; '111D': 73; '111U': 25; '030T': 42; '030C': 6; '201': 22; '120D': 30; '120U': 13; '120C': 27; '210': 26; '300': 5}	21	0.588	0.788	0.8	120U': 9; '030T': 27; '120D': 8	120D': 22; '300': 5; '030T': 15; '120U': 4
Fraternity 14	17	102	51	51	44	38	0.537	0.475	0.375	{'003': 64; '012': 131; '102': 73; '021D': 17; '021U': 58; '021C': 52; '111D': 88; '111U': 35; '030T': 41; '030C': 13; '201': 20; '120D': 18; '120U': 18; '120C': 21; '210': 26; '300': 5}	21	0.588	0.8	0.788	120U': 11; '300': 2; '030T': 26; '120D': 5	030T': 15; '300': 3; '120D': 13; '120U': 7
Fraternity 15	17	102	51	51	50	37	0.575	0.498	0.375	{'003': 55; '012': 149; '102': 51; '021D': 20; '021U': 63; '021C': 63; '111D': 86; '111U': 26; '030T': 44; '030C': 7; '201': 17; '120D': 25; '120U': 15; '120C': 28; '210': 28; '300': 3}	23	0.549	0.769	0.78	120U': 11; '120D': 9; '030T': 30	120D': 16; '300': 3; '120U': 4; '030T': 14
